# Supplementary material for: Breastfeeding for reducing the risk of pneumonia morbidity and mortality in children under two: a systematic literature review and meta-analysis
Source: BMC Public Health. 2013 Sep 17;13(Suppl 3):S18. doi: 10.1186/1471-2458-13-S3-S18 (PMC3847465; doi:10.1186/1471-2458-13-S3-S18)
Supplement: Additional file 1 — The ‘Data Abstraction’ tab includes all data abstracted from studies, as well as notes on methodology and limitations. The ‘Reverse Causality’ tab includes the assessment sheet used to systematically score studies on reverse causation bias. [file 1471-2458-13-S3-S18-S1.xls]

## Sheet: Data Abstraction
STUDY IDENTIFIERS AND CONTEXT										STUDY DESIGN AND LIMITATIONS							INTERVENTION						OUTCOME EFFECTS								SUMMARY
											If follow up study (RCT cRCT or Cohort)	QUASI EXPERIMENTAL (MODERATE) OBSERVATIONAL (LOW)				Before/After Design
Study	Author	Year of Publication	Journal Reference	Years of study	Country	Location within Country	Urban, rural, mixed	Baseline Mortality Rate (IMR)	Setting	Study design randomised?	Minimal loss to follow up? (more than 20% is serious limitation)	Study Design	Quasi Experimental Design?	Adjustment for confounding?	Reverse causality?	Before/After Design?	Coverage of intervention	Intervention delivered through routine health system?	Other intervention at same time as study?	Age Group	Study Description	Comparison Groups (Comparison Group 1 vs. Comparison Group 2)	Outcome definition	Comparison Group 1 Numerator	Comparison Group 1 Denominator	Comparison Group 2 (Reference Group) Numerator	Comparison Group 2 (Reference Group) Denominator	Effect Measure	95% CI	P-value	Efficacy or Effectiveness?	Overall Study Limitations	Comments
PNEUMONIA INCIDENCE
Morbidity Related to Feeding Pattern in Privileged Urban and Underprivileged Rural Infants	Kumar	1981	Indian Pediatrics; 1981 (18): 743-9	Not stated	India	Chandigarh	Urban and Rural	-	Community	No	0	Prospective cohort	Not Quasi-experimental	None	Highly Likely	NA	NA	NA	No	0-4 mos	Monthly visits to assess BF exposure by 24-hr recall method; Pneumonia incidence assessed by mother's recall and confirmed by doctor's record	Partially BF vs. Predominantly BF	Pneumonia not defined but only considered pneumonia if hospitalized for illness	not provided	not provided	not provided	not provided	RR: 1.79	1.29-2.48	-	NA		Urban data, only RR's calculated using numbers extracted from unpublished data	0-5 mos
Morbidity Related to Feeding Pattern in Privileged Urban and Underprivileged Rural Infants	Kumar	1981	Indian Pediatrics; 1981 (18): 743-9	Not stated	India	Chandigarh	Urban and Rural	-	Community	No	0	Prospective cohort	Not Quasi-experimental	None	Highly Likely	NA	NA	NA	No	0-4 mos	Monthly visits to assess BF exposure by 24-hr recall method; Pneumonia incidence assessed by mother's recall and confirmed by doctor's record	Not BF vs. Predominantly BF	Pneumonia not defined but only considered pneumonia if hospitalized for illness	not provided	not provided	not provided	not provided	RR: 1.26	0.81-1.95	-	NA		Urban data, only RR's calculated using numbers extracted from unpublished data
Morbidity Related to Feeding Pattern in Privileged Urban and Underprivileged Rural Infants	Kumar	1981	Indian Pediatrics; 1981 (18): 743-9	Not stated	India	Chandigarh	Urban and Rural	-	Community	No	0	Prospective cohort	Not Quasi-experimental	None	Highly Likely	NA	NA	NA	No	0-4 mos	Monthly visits to assess BF exposure by 24-hr recall method; Pneumonia incidence assessed by mother's recall and confirmed by doctor's record	Not BF vs. Partially BF	Pneumonia not defined but only considered pneumonia if hospitalized for illness	not provided	not provided	not provided	not provided	RR: 2.07	0.19-22.64	-	NA		Urban data, only RR's calculated using numbers extracted from unpublished data
Morbidity Related to Feeding Pattern in Privileged Urban and Underprivileged Rural Infants	Kumar	1981	Indian Pediatrics; 1981 (18): 743-9	Not stated	India	Chandigarh	Urban and Rural	-	Community	No	0	Prospective cohort	Not Quasi-experimental	None	Highly Likely	NA	NA	NA	No	5-12 mos	Monthly visits to assess BF exposure by 24-hr recall method; Pneumonia incidence assessed by mother's recall and confirmed by doctor's record	Not BF vs. Any BF	Pneumonia not defined but only considered pneumonia if hospitalized for illness	not provided	not provided	not provided	not provided	RR: 1.17	0.37-3.65	-	NA		Urban data, only RR's calculated using numbers extracted from unpublished data	6-11 mos
PNEUMONIA PREVALENCE
Infant-feeding practices and their relationship with diarrheal and other diseases in Huascar (Lima) Peru	Brown	1989	Pediatrics 1989; 83(1): 31-40	Not stated	Peru	Pueblo Joven Huascar	Urban	-	Community	No	0.02	Prospective cohort	Not Quasi-experimental	Age, socioeconomic status variables	Likely	NA	NA	NA	No	0-5 mos	Monthly questionnaires to assess BF status; pneumonia incidence assessed at thrice-weekly community-based surveillance	Predominantly BF vs. EBF	LRTI prevalence - # child months of LRTI per total # child months observed; (Lower respiratory tract infections included bronchitis (respiratory illness with cough, fever, and rhonchi by auscultation), bronchiolitis (respiratory illness with evidence of bronchospasm-wheezing and/or prolonged expiration-by auscultation, with or without fever), and pneumonia (respiratory illness with fever and eith…	10 days ill with LRTI reported for predominantly BF group	5639 days of observation contributed by predominantly BF group	2 days ill with LRTI reported by EBF group	1276 days of observation contributed by EBF group	RR: 1.13	0.25-5.16	-	N.A.		RR & 95% CI calculated in STATA using csi command	0-5 mos
Infant-feeding practices and their relationship with diarrheal and other diseases in Huascar (Lima) Peru	Brown	1989	Pediatrics 1989; 83(1): 31-40	Not stated	Peru	Pueblo Joven Huascar	Urban	-	Community	No	0.02	Prospective cohort	Not Quasi-experimental	Age, socioeconomic status variables	Likely	NA	NA	NA	No	0-5 mos	Monthly questionnaires to assess BF status; pneumonia incidence assessed at thrice-weekly community-based surveillance	Partially BF vs. EBF	LRTI prevalence - # child months of LRTI per total # child months observed; (Lower respiratory tract infections included bronchitis (respiratory illness with cough, fever, and rhonchi by auscultation), bronchiolitis (respiratory illness with evidence of bronchospasm-wheezing and/or prolonged expiration-by auscultation, with or without fever), and pneumonia (respiratory illness with fever and eith…	140 days ill with LRTI reported for partially BF group	16399 days of observation contributed by partially BF group	2 days ill with LRTI reported by EBF group	1276 days of observation contributed by EBF group	RR: 5.45	1.35-21.97	-	N.A.		RR & 95% CI calculated in STATA using csi command	0-5 mos
Infant-feeding practices and their relationship with diarrheal and other diseases in Huascar (Lima) Peru	Brown	1989	Pediatrics 1989; 83(1): 31-40	Not stated	Peru	Pueblo Joven Huascar	Urban	-	Community	No	0.02	Prospective cohort	Not Quasi-experimental	Age, socioeconomic status variables	Likely	NA	NA	NA	No	0-5 mos	Monthly questionnaires to assess BF status; pneumonia incidence assessed at thrice-weekly community-based surveillance	NOT BF vs. EBF	LRTI prevalence - # child months of LRTI per total # child months observed; (Lower respiratory tract infections included bronchitis (respiratory illness with cough, fever, and rhonchi by auscultation), bronchiolitis (respiratory illness with evidence of bronchospasm-wheezing and/or prolonged expiration-by auscultation, with or without fever), and pneumonia (respiratory illness with fever and eith…	10 days ill with LRTI reported by NOT BF group	1138 days of observation contributed by NOT BF group	2 days ill with LRTI reported by EBF group	1276 days of observation contributed by EBF group	RR: 5.61	1.23-25.53	-	N.A.		RR & 95% CI calculated in STATA using csi command	0-5 mos
Infant-feeding practices and their relationship with diarrheal and other diseases in Huascar (Lima) Peru	Brown	1989	Pediatrics 1989; 83(1): 31-40	Not stated	Peru	Pueblo Joven Huascar	Urban	-	Community	No	0.02	Prospective cohort	Not Quasi-experimental	Age, socioeconomic status variables	Likely	NA	NA	NA	No	0-5 mos	Monthly questionnaires to assess BF status; pneumonia incidence assessed at thrice-weekly community-based surveillance	Partially BF vs. Predominantly BF	LRTI prevalence - # child months of LRTI per total # child months observed; (Lower respiratory tract infections included bronchitis (respiratory illness with cough, fever, and rhonchi by auscultation), bronchiolitis (respiratory illness with evidence of bronchospasm-wheezing and/or prolonged expiration-by auscultation, with or without fever), and pneumonia (respiratory illness with fever and eith…	140 days ill with LRTI reported for partially BF group	16399 days of observation contributed by partially BF group	10 days ill with LRTI reported for predominantly BF group	5639 days of observation contributed by predominantly BF group	RR: 4.81	2.54-9.14	-	N.A.		RR & 95% CI calculated in STATA using csi command	0-5 mos
Infant-feeding practices and their relationship with diarrheal and other diseases in Huascar (Lima) Peru	Brown	1989	Pediatrics 1989; 83(1): 31-40	Not stated	Peru	Pueblo Joven Huascar	Urban	-	Community	No	0.02	Prospective cohort	Not Quasi-experimental	Age, socioeconomic status variables	Likely	NA	NA	NA	No	0-5 mos	Monthly questionnaires to assess BF status; pneumonia incidence assessed at thrice-weekly community-based surveillance	NOT BF vs Predominantly BF	LRTI prevalence - # child months of LRTI per total # child months observed; (Lower respiratory tract infections included bronchitis (respiratory illness with cough, fever, and rhonchi by auscultation), bronchiolitis (respiratory illness with evidence of bronchospasm-wheezing and/or prolonged expiration-by auscultation, with or without fever), and pneumonia (respiratory illness with fever and eith…	10 days ill with LRTI reported by NOT BF group	1138 days of observation contributed by NOT BF group	10 days ill with LRTI reported for predominantly BF group	5639 days of observation contributed by predominantly BF group	RR: 4.96	2.07-11.88	-	N.A.		RR & 95% CI calculated in STATA using csi command	0-5 mos
Infant-feeding practices and their relationship with diarrheal and other diseases in Huascar (Lima) Peru	Brown	1989	Pediatrics 1989; 83(1): 31-40	Not stated	Peru	Pueblo Joven Huascar	Urban	-	Community	No	0.02	Prospective cohort	Not Quasi-experimental	Age, socioeconomic status variables	Likely	NA	NA	NA	No	0-5 mos	Monthly questionnaires to assess BF status; pneumonia incidence assessed at thrice-weekly community-based surveillance	NOT BF vs. Partially BF	LRTI prevalence - # child months of LRTI per total # child months observed; (Lower respiratory tract infections included bronchitis (respiratory illness with cough, fever, and rhonchi by auscultation), bronchiolitis (respiratory illness with evidence of bronchospasm-wheezing and/or prolonged expiration-by auscultation, with or without fever), and pneumonia (respiratory illness with fever and eith…	10 days ill with LRTI reported by NOT BF group	1138 days of observation contributed by NOT BF group	140 days ill with LRTI reported for partially BF group	16399 days of observation contributed by partially BF group	RR: 1.03	0.54-1.95	-	N.A.		RR & 95% CI calculated in STATA using csi command	0-5 mos
Infant-feeding practices and their relationship with diarrheal and other diseases in Huascar (Lima) Peru	Brown	1989	Pediatrics 1989; 83(1): 31-40	Not stated	Peru	Pueblo Joven Huascar	Urban	-	Community	No	0.02	Prospective cohort	Not Quasi-experimental	Age, socioeconomic status variables	Likely	NA	NA	NA	No	6-11 mos	Monthly questionnaires to assess BF status; pneumonia incidence assessed at thrice-weekly community-based surveillance	NOT BF vs Partially BF	LRTI prevalence - # child months of LRTI per total # child months observed; (Lower respiratory tract infections included bronchitis (respiratory illness with cough, fever, and rhonchi by auscultation), bronchiolitis (respiratory illness with evidence of bronchospasm-wheezing and/or prolonged expiration-by auscultation, with or without fever), and pneumonia (respiratory illness with fever and eith…	43 days ill with LRTI reported by NOT BF group	2424 days of observation contributed by NOT BF group	180 days ill with LRTI reported by Partially BF group	19604 days of observation contributed by partially BF group	RR: 1.93	1.39-2.69	-	N.A.		RR & 95% CI calculated in STATA using csi command	6-11 mos
PNEUMONIA MORTALITY
Exclusive Breastfeeding Reduces Acute Respiratory Infections and Diarrhea Deaths Among Infants in Dhaka Slums	Arifeen	2001	Pediatrics 2001; 108(4):e67	1993-1995	Bangladesh	Dhaka	Urban	114 per 1000 live births	Community	No	0.14	Prospective Cohort	Not quasi experimental	Birth weight, time-varying BF status variable, parity	Likely	NA	NA	NA	No	3d-5 mos	BF status and all-cause mortality assessed by followup visits at baseline and 1,3,6.9,12 mos of age	Predominant BF vs. EBF	Pneumonia mortality - 1) cough in the last 2 weeks before death, starting at least 3 days before death and lasting until the day before death, or difficulty breathing in the 2 weeks before death, starting at least one day before death and lasting until the day of death; and 2) at least 3 of the following symptoms were present before death: cough, difficulty breathing, noise during breathing, nasa…	not provided	not provided	not provided	not provided	RR: 1.29	0.42-4.01	-	N.A.		RR's calculated using numbers extracted from unpublished data Analysis excludes deaths in 2 days of life	0-5 mos
Exclusive Breastfeeding Reduces Acute Respiratory Infections and Diarrhea Deaths Among Infants in Dhaka Slums	Arifeen	2001	Pediatrics 2001; 108(4):e67	1993-1995	Bangladesh	Dhaka	Urban	114 per 1000 live births	Community	No	0.14	Prospective Cohort	Not quasi experimental	Birth weight, time-varying BF status variable, parity	Likely	NA	NA	NA	No	3d-5 mos	BF status and all-cause mortality assessed by followup visits at baseline and 1,3,6.9,12 mos of age	Partially BF vs. EBF	Pneumonia mortality - 1) cough in the last 2 weeks before death, starting at least 3 days before death and lasting until the day before death, or difficulty breathing in the 2 weeks before death, starting at least one day before death and lasting until the day of death; and 2) at least 3 of the following symptoms were present before death: cough, difficulty breathing, noise during breathing, nasa…	not provided	not provided	not provided	not provided	RR: 2.18	0.86-5.52	-	N.A.		RR's calculated using numbers extracted from unpublished data Analysis excludes deaths in 2 days of life	0-5 mos
Exclusive Breastfeeding Reduces Acute Respiratory Infections and Diarrhea Deaths Among Infants in Dhaka Slums	Arifeen	2001	Pediatrics 2001; 108(4):e67	1993-1995	Bangladesh	Dhaka	Urban	114 per 1000 live births	Community	No	0.14	Prospective Cohort	Not quasi experimental	Birth weight, time-varying BF status variable, parity	Likely	NA	NA	NA	No	3d-5 mos	BF status and all-cause mortality assessed by followup visits at baseline and 1,3,6.9,12 mos of age	NOT BF vs. EBF	Pneumonia mortality - 1) cough in the last 2 weeks before death, starting at least 3 days before death and lasting until the day before death, or difficulty breathing in the 2 weeks before death, starting at least one day before death and lasting until the day of death; and 2) at least 3 of the following symptoms were present before death: cough, difficulty breathing, noise during breathing, nasa…	not provided	not provided	not provided	not provided	RR:3.59	0.43-29.85	-	N.A.		RR's calculated using numbers extracted from unpublished data Analysis excludes deaths in 2 days of life	0-5 mos
Exclusive Breastfeeding Reduces Acute Respiratory Infections and Diarrhea Deaths Among Infants in Dhaka Slums	Arifeen	2001	Pediatrics 2001; 108(4):e67	1993-1995	Bangladesh	Dhaka	Urban	114 per 1000 live births	Community	No	0.14	Prospective Cohort	Not quasi experimental	Birth weight, time-varying BF status variable, parity	Likely	NA	NA	NA	No	6-11 mos	BF status and all-cause mortality assessed by followup visits at baseline and 1,3,6.9,12 mos of age	NOT BF vs. Any BF	Pneumonia mortality - 1) cough in the last 2 weeks before death, starting at least 3 days before death and lasting until the day before death, or difficulty breathing in the 2 weeks before death, starting at least one day before death and lasting until the day of death; and 2) at least 3 of the following symptoms were present before death: cough, difficulty breathing, noise during breathing, nasa…	not provided	not provided	not provided	not provided	RR: 1.52	0.09-27.06	-	N.A.		RR's calculated using numbers extracted from unpublished data	6-11 mos; 6-23 mos
Exclusive Breastfeeding Reduces Acute Respiratory Infections and Diarrhea Deaths Among Infants in Dhaka Slums	Arifeen	2001	Pediatrics 2001; 108(4):e67	1993-1995	Bangladesh	Dhaka	Urban	114 per 1000 live births	Community	No	0.14	Prospective Cohort	Not quasi experimental	Birth weight, time-varying BF status variable, parity	Likely	NA	NA	NA	No	3d-28d	BF status and all-cause mortality assessed by followup visits at baseline and 1,3,6.9,12 mos of age	Predominantly BF vs. EBF	Pneumonia mortality - 1) cough in the last 2 weeks before death, starting at least 3 days before death and lasting until the day before death, or difficulty breathing in the 2 weeks before death, starting at least one day before death and lasting until the day of death; and 2) at least 3 of the following symptoms were present before death: cough, difficulty breathing, noise during breathing, nasa…	3 pneumonia deaths in predominant BF group	1094 children in predominant BF group	1 pneumonia deaths in EBF group	104 children in EBF group	RR: 0.29	0.03-2.72	-	N.A.		RR's calculated with csi command in STATA using numbers extracted from unpublished data Analysis excludes deaths in 2 days of life	0-28 days (these episodes are also included in the 0-5 mos)
Exclusive Breastfeeding Reduces Acute Respiratory Infections and Diarrhea Deaths Among Infants in Dhaka Slums	Arifeen	2001	Pediatrics 2001; 108(4):e67	1993-1995	Bangladesh	Dhaka	Urban	114 per 1000 live births	Community	No	0.14	Prospective Cohort	Not quasi experimental	Birth weight, time-varying BF status variable, parity	Likely	NA	NA	NA	No	3d-28d	BF status and all-cause mortality assessed by followup visits at baseline and 1,3,6.9,12 mos of age	Partially BF vs. EBF	Pneumonia mortality - 1) cough in the last 2 weeks before death, starting at least 3 days before death and lasting until the day before death, or difficulty breathing in the 2 weeks before death, starting at least one day before death and lasting until the day of death; and 2) at least 3 of the following symptoms were present before death: cough, difficulty breathing, noise during breathing, nasa…	2 pneumonia deaths in partially BF group	390 children in partially BF group	1 pneumonia deaths in EBF group	104 children in EBF group	RR: 0.53	0.05-5.82	-	N.A.		RR's calculated with csi command in STATA using numbers extracted from unpublished data Analysis excludes deaths in 2 days of life	0-28 days (these episodes are also included in the 0-5 mos)
Exclusive Breastfeeding Reduces Acute Respiratory Infections and Diarrhea Deaths Among Infants in Dhaka Slums	Arifeen	2001	Pediatrics 2001; 108(4):e67	1993-1995	Bangladesh	Dhaka	Urban	114 per 1000 live births	Community	No	0.14	Prospective Cohort	Not quasi experimental	Birth weight, time-varying BF status variable, parity	Likely	NA	NA	NA	No	3d-28d	BF status and all-cause mortality assessed by followup visits at baseline and 1,3,6.9,12 mos of age	Not BF vs. EBF	Pneumonia mortality - 1) cough in the last 2 weeks before death, starting at least 3 days before death and lasting until the day before death, or difficulty breathing in the 2 weeks before death, starting at least one day before death and lasting until the day of death; and 2) at least 3 of the following symptoms were present before death: cough, difficulty breathing, noise during breathing, nasa…	0 pneumonia death in NOT BF group	89 children in NOT BF group	1 pneumonia deaths in EBF group	104 children in EBF group	RR: Can't be determined bc of zero cells	-	-	N.A.		RR's calculated with csi command in STATA using numbers extracted from unpublished data Analysis excludes deaths in 2 days of life	0-28 days (these episodes are also included in the 0-5 mos)
Exclusive Breastfeeding Reduces Acute Respiratory Infections and Diarrhea Deaths Among Infants in Dhaka Slums	Arifeen	2001	Pediatrics 2001; 108(4):e67	1993-1995	Bangladesh	Dhaka	Urban	114 per 1000 live births	Community	No	0.14	Prospective Cohort	Not quasi experimental	Birth weight, time-varying BF status variable, parity	Likely	NA	NA	NA	No	3d-28d	BF status and all-cause mortality assessed by followup visits at baseline and 1,3,6.9,12 mos of age	Partially BF vs. Predominantly BF	Pneumonia mortality - 1) cough in the last 2 weeks before death, starting at least 3 days before death and lasting until the day before death, or difficulty breathing in the 2 weeks before death, starting at least one day before death and lasting until the day of death; and 2) at least 3 of the following symptoms were present before death: cough, difficulty breathing, noise during breathing, nasa…	2 pneumonia deaths in partially BF group	390 children in partially BF group	3 pneumonia deaths in predominant BF group	1094 children in predominant BF group	RR: 1.87	0.31-11.15	-	N.A.		RR's calculated with csi command in STATA using numbers extracted from unpublished data Analysis excludes deaths in 2 days of life	0-28 days (these episodes are also included in the 0-5 mos)
Exclusive Breastfeeding Reduces Acute Respiratory Infections and Diarrhea Deaths Among Infants in Dhaka Slums	Arifeen	2001	Pediatrics 2001; 108(4):e67	1993-1995	Bangladesh	Dhaka	Urban	114 per 1000 live births	Community	No	0.14	Prospective Cohort	Not quasi experimental	Birth weight, time-varying BF status variable, parity	Likely	NA	NA	NA	No	3d-28d	BF status and all-cause mortality assessed by followup visits at baseline and 1,3,6.9,12 mos of age	Not BF vs. Predominantly BF	Pneumonia mortality - 1) cough in the last 2 weeks before death, starting at least 3 days before death and lasting until the day before death, or difficulty breathing in the 2 weeks before death, starting at least one day before death and lasting until the day of death; and 2) at least 3 of the following symptoms were present before death: cough, difficulty breathing, noise during breathing, nasa…	0 pneumonia death in NOT BF group	89 children in NOT BF group	3 pneumonia deaths in predominant BF group	1094 children in predominant BF group	RR: Can't be determined bc of zero cells	-	-	N.A.		RR's calculated with csi command in STATA using numbers extracted from unpublished data Analysis excludes deaths in 2 days of life	0-28 days (these episodes are also included in the 0-5 mos)
Exclusive Breastfeeding Reduces Acute Respiratory Infections and Diarrhea Deaths Among Infants in Dhaka Slums	Arifeen	2001	Pediatrics 2001; 108(4):e67	1993-1995	Bangladesh	Dhaka	Urban	114 per 1000 live births	Community	No	0.14	Prospective Cohort	Not quasi experimental	Birth weight, time-varying BF status variable, parity	Likely	NA	NA	NA	No	3d-28d	BF status and all-cause mortality assessed by followup visits at baseline and 1,3,6.9,12 mos of age	Not BF vs. Partially BF	Pneumonia mortality - 1) cough in the last 2 weeks before death, starting at least 3 days before death and lasting until the day before death, or difficulty breathing in the 2 weeks before death, starting at least one day before death and lasting until the day of death; and 2) at least 3 of the following symptoms were present before death: cough, difficulty breathing, noise during breathing, nasa…	0 pneumonia death in NOT BF group	89 children in NOT BF group	2 pneumonia deaths in partially BF group	390 children in partially BF group	RR: Can't be determined bc of zero cells	-	-	N.A.		RR's calculated with csi command in STATA using numbers extracted from unpublished data Analysis excludes deaths in 2 days of life	0-28 days (these episodes are also included in the 0-5 mos)
Infant feeding patterns and risks of death and hospitalization in the first half of infancy: multicentre cohort study	Bahl	2005	Bulletin of the World Health Organization 2005; 83(6): 418-26	1995-1997	Ghana, India, Peru	Kintampo, New Delhi, Lima	Urban and suburban	-	Community	No	not stated	Prospective cohort	Not quasi experimental	Infant's sex, twin status, birth order and weight at enrolment (as a marker of birth weight), mother's educational level, place of defecation and household water supply.	Likely	NA	NA	NA	Vitamin A	6-26 weeks	Monthly visits to assess BF status & ALRI mortality	Predominant BF vs. EBF	Pneumonia mortality - deaths due to ALRIs	not provided	not provided	not provided	not provided	RR: 6.48	0.37-112.04	-	N.A.	Grouped analysis for all countries	RR's calculated using numbers extracted from unpublished data Analysis excluded first 5 weeks of life	0-5 mos
Infant feeding patterns and risks of death and hospitalization in the first half of infancy: multicentre cohort study	Bahl	2005	Bulletin of the World Health Organization 2005; 83(6): 418-26	1995-1997	Ghana, India, Peru	Kintampo, New Delhi, Lima	Urban and suburban	-	Community	No	not stated	Prospective cohort	Not quasi experimental	Infant's sex, twin status, birth order and weight at enrolment (as a marker of birth weight), mother's educational level, place of defecation and household water supply.	Likely	NA	NA	NA	Vitamin A	6-26 weeks	Monthly visits to assess BF status & ALRI mortality	Partially BF vs. EBF	Pneumonia mortality - deaths due to ALRIs	not provided	not provided	not provided	not provided	RR: 8.97	0.51-156.73	-	N.A.	Grouped analysis for all countries	RR's calculated using numbers extracted from unpublished data Analysis excluded first 5 weeks of life	0-5 mos
Infant feeding patterns and risks of death and hospitalization in the first half of infancy: multicentre cohort study	Bahl	2005	Bulletin of the World Health Organization 2005; 83(6): 418-26	1995-1997	Ghana, India, Peru	Kintampo, New Delhi, Lima	Urban and suburban	-	Community	No	not stated	Prospective cohort	Not quasi experimental	Infant's sex, twin status, birth order and weight at enrolment (as a marker of birth weight), mother's educational level, place of defecation and household water supply.	Likely	NA	NA	NA	Vitamin A	6-26 weeks	Monthly visits to assess BF status & ALRI mortality	NOT BF vs. EBF	Pneumonia mortality - deaths due to ALRIs	not provided	not provided	not provided	not provided	RR: 86.43	4.71-1586.87	-	N.A.	Grouped analysis for all countries	RR's calculated using numbers extracted from unpublished data Analysis excluded first 5 weeks of life	0-5 mos
Infant feeding patterns and risks of death and hospitalization in the first half of infancy: multicentre cohort study	Bahl	2005	Bulletin of the World Health Organization 2005; 83(6): 418-26	1995-1997	Ghana, India, Peru	Kintampo, New Delhi, Lima	Urban and suburban	-	Community	No	not stated	Prospective cohort	Not quasi experimental	Infant's sex, twin status, birth order and weight at enrolment (as a marker of birth weight), mother's educational level, place of defecation and household water supply.	Likely	NA	NA	NA	Vitamin A	6-26 weeks	Monthly visits to assess BF status & ALRI mortality	Partially BF vs. Predominantly BF	Pneumonia mortality - deaths due to ALRIs	7 pneumonia deaths in partially BF group	1011.1 infant-yrs contributed by partial BF group	8 pneumonia deaths in predominant BF group	1587.2 infant-yrs contributed by predominant BF group	RR: 1.37	0.50-3.78	-	N.A.	Grouped analysis for all countries	RR & 95% CI calculated in STATA using csi command Analysis excluded first 5 weeks of life	0-5 mos
Infant feeding patterns and risks of death and hospitalization in the first half of infancy: multicentre cohort study	Bahl	2005	Bulletin of the World Health Organization 2005; 83(6): 418-26	1995-1997	Ghana, India, Peru	Kintampo, New Delhi, Lima	Urban and suburban	-	Community	No	not stated	Prospective cohort	Not quasi experimental	Infant's sex, twin status, birth order and weight at enrolment (as a marker of birth weight), mother's educational level, place of defecation and household water supply.	Likely	NA	NA	NA	Vitamin A	6-26 weeks	Monthly visits to assess BF status & ALRI mortality	NOT BF vs. Predominantly BF	Pneumonia mortality - deaths due to ALRIs	4 pneumonia deaths in NOT BF group	61.5 infant-yrs contributed by NOT BF group	8 pneumonia deaths in predominant BF group	1587.2 infant-yrs contributed by predominant BF group	RR: 13.00	4.03-42.02	-	N.A.	Grouped analysis for all countries	RR & 95% CI calculated in STATA using csi command Analysis excluded first 5 weeks of life	0-5 mos
Infant feeding patterns and risks of death and hospitalization in the first half of infancy: multicentre cohort study	Bahl	2005	Bulletin of the World Health Organization 2005; 83(6): 418-26	1995-1997	Ghana, India, Peru	Kintampo, New Delhi, Lima	Urban and suburban	-	Community	No	not stated	Prospective cohort	Not quasi experimental	Infant's sex, twin status, birth order and weight at enrolment (as a marker of birth weight), mother's educational level, place of defecation and household water supply.	Likely	NA	NA	NA	Vitamin A	6-26 weeks	Monthly visits to assess BF status & ALRI mortality	NOT BF vs. Partially BF	Pneumonia mortality - deaths due to ALRIs	4 pneumonia deaths in NOT BF group	61.5 infant-yrs contributed by NOT BF group	7 pneumonia deaths in partially BF group	1011.1 infant-yrs contributed by partial BF group	RR: 9.47	2.85-31.47	-	N.A.	Grouped analysis for all countries	RR & 95% CI calculated in STATA using csi command Analysis excluded first 5 weeks of life	0-5 mos
Evidence for protection from breastfeeding against infant deaths from infectious diseases in Brazil	Victora	1987	Lancet 1987; 2(8554):319-22	1984-1985	Brazil	Porto Alegre and Pelotas	Urban	40/1000 live births	Hospital/Health Center	No	not stated	Case-control	Quasi-experimental	Age, social status, birth weight, maternal education, family income, non-milk supplements given	Not Likely	NA	NA	NA	No	7d - 11 mos (364 days)	Cause of death for cases obtained from hospital records, death certficate and/or parent report; feeding mode immediately prior to terminal illness obtained from parent interview. Two controls chosen from neighborhood for every case; feeding status obtained for controls by mother interview for last symptom-free day	Partial BF vs. Predominant (where partial is breast+other milk)	Cause of death documented as respiratory infection (ICD codes: 382, 460, 480-7, 519.8)	not provided	not provided	not provided	not provided	Adj RR: 1.7	0.6-4.2	-	N.A.		Fixed Effects MA used to combine RRs for overall partial vs. predominant comparison RR: 0.92 (0.42 - 2.02) This RR was used in the overall random effects MA in lieu of RRs for individual age groups Excluded deaths ocurring in first week of life	0-11 mos
Evidence for protection from breastfeeding against infant deaths from infectious diseases in Brazil	Victora	1987	Lancet 1987; 2(8554):319-22	1984-1985	Brazil	Porto Alegre and Pelotas	Urban	40/1000 live births	Hospital/Health Center	No	not stated	Case-control	Quasi-experimental	Age, social status, birth weight, maternal education, family income, non-milk supplements given	Not Likely	NA	NA	NA	No	7d - 11 mos (364 days)	Cause of death for cases obtained from hospital records, death certficate and/or parent report; feeding mode immediately prior to terminal illness obtained from parent interview. Two controls chosen from neighborhood for every case; feeding status obtained for controls by mother interview for last symptom-free day	Partial BF vs. Predominant (where partial is breast+non-milk supplement)	Cause of death documented as respiratory infection (ICD codes: 382, 460, 480-7, 519.8)	not provided	not provided	not provided	not provided	Adj RR: 0.2	0-1.0	-	N.A.			0-11 mos
Evidence for protection from breastfeeding against infant deaths from infectious diseases in Brazil	Victora	1987	Lancet 1987; 2(8554):319-22	1984-1985	Brazil	Porto Alegre and Pelotas	Urban	40/1000 live births	Hospital/Health Center	No	not stated	Case-control	Quasi-experimental	Age, social status, birth weight, maternal education, family income, non-milk supplements given	Not Likely	NA	NA	NA	No	7d - 11 mos (364 days)	Cause of death for cases obtained from hospital records, death certficate and/or parent report; feeding mode immediately prior to terminal illness obtained from parent interview. Two controls chosen from neighborhood for every case; feeding status obtained for controls by mother interview for last symptom-free day	Partial BF vs. Predominant (where partial is breast+other milk +non-milk)	Cause of death documented as respiratory infection (ICD codes: 382, 460, 480-7, 519.8)	not provided	not provided	not provided	not provided	Adj RR: 0.3	0.1-1.4	-	N.A.			0-11 mos
Evidence for protection from breastfeeding against infant deaths from infectious diseases in Brazil	Victora	1987	Lancet 1987; 2(8554):319-22	1984-1985	Brazil	Porto Alegre and Pelotas	Urban	40/1000 live births	Hospital/Health Center	No	not stated	Case-control	Quasi-experimental	Age, social status, birth weight, maternal education, family income, non-milk supplements given	Not Likely	NA	NA	NA	No	7d - 11 mos (364 days)	Cause of death for cases obtained from hospital records, death certficate and/or parent report; feeding mode immediately prior to terminal illness obtained from parent interview. Two controls chosen from neighborhood for every case; feeding status obtained for controls by mother interview for last symptom-free day	NOT BF vs. Predominant (where NOT BF is milk other than breast only)	Cause of death documented as respiratory infection (ICD codes: 382, 460, 480-7, 519.8)	not provided	not provided	not provided	not provided	RR: 2.9	1.3-6.5	-	N.A.		Fixed Effects MA used to combine RRs for overall NOT BF vs. predominant comparison RR: 1.96 (1.08 - 3.56) This RR was used in the overall random effects MA in lieu of RRs for individual age groups Excluded deaths ocurring in first week of life	0-11 mos
Evidence for protection from breastfeeding against infant deaths from infectious diseases in Brazil	Victora	1987	Lancet 1987; 2(8554):319-22	1984-1985	Brazil	Porto Alegre and Pelotas	Urban	40/1000 live births	Hospital/Health Center	No	not stated	Case-control	Quasi-experimental	Age, social status, birth weight, maternal education, family income, non-milk supplements given	Not Likely	NA	NA	NA	No	7d - 11 mos (364 days)	Cause of death for cases obtained from hospital records, death certficate and/or parent report; feeding mode immediately prior to terminal illness obtained from parent interview. Two controls chosen from neighborhood for every case; feeding status obtained for controls by mother interview for last symptom-free day	NOT BF vs. Predominant (where NOT BF is milk other than breast +non-milk supplement)	Cause of death documented as respiratory infection (ICD codes: 382, 460, 480-7, 519.8)	not provided	not provided	not provided	not provided	RR: 1.2	0.5-3.0	-	N.A.			0-11 mos
Risk Factors for Deaths due to Respiratory Infections among Brazilian Infants	Victora	1989	IJE 1989; 18(4): 918-25	1984-1985	Brazil	Porto Alegre and Pelotas	Urban	40/1000 live births	Hospital/Health Center	No	not stated	Case-control	Quasi-experimental	Age, social status, birth weight, maternal education, family income, non-milk supplements given	Not Likely	NA	NA	NA	No	7d - 11 mos (364 days)	Cause of death for cases obtained from hospital records, death certficate and/or parent report; feeding mode immediately prior to terminal illness obtained from parent interview. Two controls chosen from neighborhood for every case; feeding status obtained for controls by mother interview for last symptom-free day	Partially BF vs. Predominantly BF	Cause of death documented as respiratory infection (ICD codes: 382, 466, 480-487)	23 respiratory deaths in partially BF group	72 infants in partially BF group	21 respiratory deaths in predominantly BF group	110 infants in predominantly BF group	RR: 1.67	1.00-2.79	-			RR & 95% CI calculated in STATA using csi command	0-11 mos
Risk Factors for Deaths due to Respiratory Infections among Brazilian Infants	Victora	1989	IJE 1989; 18(4): 918-25	1984-1985	Brazil	Porto Alegre and Pelotas	Urban	40/1000 live births	Hospital/Health Center	No	not stated	Case-control	Quasi-experimental	Age, social status, birth weight, maternal education, family income, non-milk supplements given	Not Likely	NA	NA	NA	No	7d - 11 mos (364 days)	Cause of death for cases obtained from hospital records, death certficate and/or parent report; feeding mode immediately prior to terminal illness obtained from parent interview. Two controls chosen from neighborhood for every case; feeding status obtained for controls by mother interview for last symptom-free day	Not BF vs. Predominantly BF	Cause of death documented as respiratory infection (ICD codes: 382, 466, 480-487)	83 respiratory deaths in NOT BF group	199 infants in NOT BF group	21 respiratory deaths in predominantly BF group	110 infants in predominantly BF group	RR: 2.18	1.44-3.32	-			RR & 95% CI calculated in STATA using csi command
Risk Factors for Deaths due to Respiratory Infections among Brazilian Infants	Victora	1989	IJE 1989; 18(4): 918-25	1984-1985	Brazil	Porto Alegre and Pelotas	Urban	40/1000 live births	Hospital/Health Center	No	not stated	Case-control	Quasi-experimental	Age, social status, birth weight, maternal education, family income, non-milk supplements given	Not Likely	NA	NA	NA	No	7d - 11 mos (364 days)	Cause of death for cases obtained from hospital records, death certficate and/or parent report; feeding mode immediately prior to terminal illness obtained from parent interview. Two controls chosen from neighborhood for every case; feeding status obtained for controls by mother interview for last symptom-free day	Not BF vs. Partially BF	Cause of death documented as respiratory infection (ICD codes: 382, 466, 480-487)	83 respiratory deaths in NOT BF group	199 infants in NOT BF group	23 respiratory deaths in partially BF group	72 infants in partially BF group	RR: 1.31	0.90-1.90	-			RR & 95% CI calculated in STATA using csi command
Effect of not breastfeeding on the risk of diarrheal and respiratory mortality in children under 2 years of age in Metro Cebu, The Philippines	Yoon	1996	American Journal of Epidemiology 1996; 143: 1142-48	1988-1991	Philippines	Metro Cebu	Rural and urban	-	Community	No	not stated	Prospective cohort	Not quasi experimental	Child age and nutritional status, maternal eduaction, type of toilet and length of previous birth interval	Likely	NA	NA	NA	No	6-11 mos	Household census, baseline survey & followup surveys at 6 mos intervals to assess BF status; ALRI-specific mortality assessed by health worker mortality surveillance and post-mortem interviews with mother and/or caretaker	NOT BF vs. Any BF	ALRI-specific mortality (ALRI defined as cough and fever AND difficulty breathing for 2 or more days)	not provided	not provided	not provided	not provided	Adj RR: 2.6	0.84-7.8	-	N.A.		Fixed Effects MA used to combine RRs for overall 6-23 mos category Fixed Effects RR: 1.97 (0.77-5.03)	6-11 mos; 6-23 mos
Effect of not breastfeeding on the risk of diarrheal and respiratory mortality in children under 2 years of age in Metro Cebu, The Philippines	Yoon	1996	American Journal of Epidemiology 1996; 143: 1142-48	1988-1991	Philippines	Metro Cebu	Rural and urban	-	Community	No	not stated	Prospective cohort	Not quasi experimental	Child age and nutritional status, maternal eduaction, type of toilet and length of previous birth interval	Likely	NA	NA	NA	No	12-23 mos	Household census, baseline survey & followup surveys at 6 mos intervals to assess BF status; ALRI-specific mortality assessed by health worker mortality surveillance and post-mortem interviews with mother and/or caretaker	NOT BF vs. Any BF	ALRI-specific mortality (ALRI defined as cough and fever AND difficulty breathing for 2 or more days)	not provided	not provided	not provided	not provided	Adj RR: 1.0	0.18-5.8	-	N.A.			12-23 mos; 6-23 mos
ALL-CAUSE MORTALITY
Exclusive Breastfeeding Reduces Acute Respiratory Infections and Diarrhea Deaths Among Infants in Dhaka Slums	Arifeen	2001	Pediatrics 2001; 108(4):e67	1993-1995	Bangaldesh	Dhaka	Urban	114 per 1000 live births	Community	No	0.14	Prospective Cohort	Not quasi experimental	Birth weight, time-varying BF status variable, income, education, parity	Likely	NA	NA	NA	No	3d-5 mos	BF status and all-cause mortality assessed by followup visits at baseline and 1,3,6.9,12 mos of age	Predominant BF vs. EBF	All cause mortality	not provided	not provided	not provided	not provided	RR: 1.88	1.12-3.17	-	N.A.		RR's calculated using numbers extracted from unpublished data Analysis excludes deaths in 2 days of life
Exclusive Breastfeeding Reduces Acute Respiratory Infections and Diarrhea Deaths Among Infants in Dhaka Slums	Arifeen	2001	Pediatrics 2001; 108(4):e67	1993-1995	Bangaldesh	Dhaka	Urban	114 per 1000 live births	Community	No	0.14	Prospective Cohort	Not quasi experimental	Birth weight, time-varying BF status variable, income, education, parity	Likely	NA	NA	NA	No	3d-5 mos	BF status and all-cause mortality assessed by followup visits at baseline and 1,3,6.9,12 mos of age	Partial vs. EBF	All cause mortality	not provided	not provided	not provided	not provided	RR: 2.40	1.52-3.80	-	N.A.		RR's calculated using numbers extracted from unpublished data Analysis excludes deaths in 2 days of life
Exclusive Breastfeeding Reduces Acute Respiratory Infections and Diarrhea Deaths Among Infants in Dhaka Slums	Arifeen	2001	Pediatrics 2001; 108(4):e67	1993-1995	Bangaldesh	Dhaka	Urban	114 per 1000 live births	Community	No	0.14	Prospective Cohort	Not quasi experimental	Birth weight, time-varying BF status variable, income, education, parity	Likely	NA	NA	NA	No	3d-5 mos	BF status and all-cause mortality assessed by followup visits at baseline and 1,3,6.9,12 mos of age	NOT BF vs. EBF	All cause mortality	not provided	not provided	not provided	not provided	RR: 21.56	12.26-37.94	-	N.A.		RR's calculated using numbers extracted from unpublished data Analysis excludes deaths in 2 days of life
Exclusive Breastfeeding Reduces Acute Respiratory Infections and Diarrhea Deaths Among Infants in Dhaka Slums	Arifeen	2001	Pediatrics 2001; 108(4):e67	1993-1995	Bangaldesh	Dhaka	Urban	114 per 1000 live births	Community	No	0.14	Prospective Cohort	Not quasi experimental	Birth weight, time-varying BF status variable, income, education, parity	Likely	NA	NA	NA	No	6-11 mos	BF status and all-cause mortality assessed by followup visits at baseline and 1,3,6.9,12 mos of age	Not BF vs. Any BF	All cause mortality	not provided	not provided	not provided	not provided	RR: 5.66	1.86-17.20	-	N.A.		RR's calculated using numbers extracted from unpublished data
Exclusive Breastfeeding Reduces Acute Respiratory Infections and Diarrhea Deaths Among Infants in Dhaka Slums	Arifeen	2001	Pediatrics 2001; 108(4):e67	1993-1995	Bangaldesh	Dhaka	Urban	114 per 1000 live births	Community	No	0.14	Prospective Cohort	Not quasi experimental	Birth weight, time-varying BF status variable, income, education, parity	Likely	NA	NA	NA	No	3d-28d	BF status and all-cause mortality assessed by followup visits at baseline and 1,3,6.9,12 mos of age	Predominantly BF vs. EBF	All cause mortality	19 all-cause deaths in Predominantly BF group	1094 children in Predominantly BF group	2 all-cause deaths in EBF group	104 children in EBF group	RR: 0.90	0.21-3.82	-	N.A.		RR's calculated using numbers extracted from unpublished data Analysis excludes deaths in 2 days of life
Exclusive Breastfeeding Reduces Acute Respiratory Infections and Diarrhea Deaths Among Infants in Dhaka Slums	Arifeen	2001	Pediatrics 2001; 108(4):e67	1993-1995	Bangaldesh	Dhaka	Urban	114 per 1000 live births	Community	No	0.14	Prospective Cohort	Not quasi experimental	Birth weight, time-varying BF status variable, income, education, parity	Likely	NA	NA	NA	No	3d-28d	BF status and all-cause mortality assessed by followup visits at baseline and 1,3,6.9,12 mos of age	Partially BF vs. EBF	All cause mortality	9 all-cause deaths in Partially BF group	390 children in Partially BF group	2 all-cause deaths in EBF group	104 children in EBF group	RR: 1.20	0.26-5.47	-	N.A.		RR's calculated using numbers extracted from unpublished data Analysis excludes deaths in 2 days of life
Exclusive Breastfeeding Reduces Acute Respiratory Infections and Diarrhea Deaths Among Infants in Dhaka Slums	Arifeen	2001	Pediatrics 2001; 108(4):e67	1993-1995	Bangaldesh	Dhaka	Urban	114 per 1000 live births	Community	No	0.14	Prospective Cohort	Not quasi experimental	Birth weight, time-varying BF status variable, income, education, parity	Likely	NA	NA	NA	No	3d-28d	BF status and all-cause mortality assessed by followup visits at baseline and 1,3,6.9,12 mos of age	Not BF vs. EBF	All cause mortality	3 all-cause deaths in NOT BF group	89 children in NOT BF group	2 all-cause deaths in EBF group	104 children in EBF group	RR: 1.75	0.30-10.26	-	N.A.		RR's calculated using numbers extracted from unpublished data Analysis excludes deaths in 2 days of life
Exclusive Breastfeeding Reduces Acute Respiratory Infections and Diarrhea Deaths Among Infants in Dhaka Slums	Arifeen	2001	Pediatrics 2001; 108(4):e67	1993-1995	Bangaldesh	Dhaka	Urban	114 per 1000 live births	Community	No	0.14	Prospective Cohort	Not quasi experimental	Birth weight, time-varying BF status variable, income, education, parity	Likely	NA	NA	NA	No	3d-28d	BF status and all-cause mortality assessed by followup visits at baseline and 1,3,6.9,12 mos of age	Partially BF vs. Predominantly BF	All cause mortality	9 all-cause deaths in Partially BF group	390 children in Partially BF group	19 all-cause deaths in Predominantly BF group	1094 children in Predominantly BF group	RR: 1.33	0.61-2.91	-	N.A.		RR's calculated using numbers extracted from unpublished data Analysis excludes deaths in 2 days of life
Exclusive Breastfeeding Reduces Acute Respiratory Infections and Diarrhea Deaths Among Infants in Dhaka Slums	Arifeen	2001	Pediatrics 2001; 108(4):e67	1993-1995	Bangaldesh	Dhaka	Urban	114 per 1000 live births	Community	No	0.14	Prospective Cohort	Not quasi experimental	Birth weight, time-varying BF status variable, income, education, parity	Likely	NA	NA	NA	No	3d-28d	BF status and all-cause mortality assessed by followup visits at baseline and 1,3,6.9,12 mos of age	Not BF vs. Predominantly BF	All cause mortality	3 all-cause deaths in NOT BF group	89 children in NOT BF group	19 all-cause deaths in Predominantly BF group	1094 children in Predominantly BF group	RR: 1.94	0.59-6.43	-	N.A.		RR's calculated using numbers extracted from unpublished data Analysis excludes deaths in 2 days of life
Exclusive Breastfeeding Reduces Acute Respiratory Infections and Diarrhea Deaths Among Infants in Dhaka Slums	Arifeen	2001	Pediatrics 2001; 108(4):e67	1993-1995	Bangaldesh	Dhaka	Urban	114 per 1000 live births	Community	No	0.14	Prospective Cohort	Not quasi experimental	Birth weight, time-varying BF status variable, income, education, parity	Likely	NA	NA	NA	No	3d-28d	BF status and all-cause mortality assessed by followup visits at baseline and 1,3,6.9,12 mos of age	Not BF vs. Partially BF	All cause mortality	3 all-cause deaths in NOT BF group	89 children in NOT BF group	9 all-cause deaths in Partially BF group	390 children in Partially BF group	RR: 1.46	0.40-5.29	-	N.A.		RR's calculated using numbers extracted from unpublished data Analysis excludes deaths in 2 days of life
Infant feeding patterns and risks of death and hospitalization in the first half of infancy: multicentre cohort study	Bahl	2005	Bulletin of the World Health Organization 2005; 83(6): 418-26	1995-1997	Ghana, India, Peru	Kintampo, New Delhi, Lima	Urban and suburban	-	Community	No	not stated	Prospective cohort	Not quasi experimental	Infant's sex, twin status, birth order and weight at enrolment (as a marker of birth weight), mother's educational level, place of defecation and household water supply.	Likely	NA	NA	NA	Vitamin A	6-26 weeks	Monthly visits to assess BF status & all-cause mortality	Predominant BF vs. EBF	All-cause mortality	38 all-cause deaths in predominant BF group	1587.2 infant-yrs contributed by predominant BF group	13 all-cause deaths in EBF group	603.7 infant-yrs contributed by EBF group	RR: 1.11	0.60-2.07	-	N.A.		RR & 95% CI calculated in STATA using csi command Analysis excluded first 5 weeks of life
Infant feeding patterns and risks of death and hospitalization in the first half of infancy: multicentre cohort study	Bahl	2005	Bulletin of the World Health Organization 2005; 83(6): 418-26	1995-1997	Ghana, India, Peru	Kintampo, New Delhi, Lima	Urban and suburban	-	Community	No	not stated	Prospective cohort	Not quasi experimental	Infant's sex, twin status, birth order and weight at enrolment (as a marker of birth weight), mother's educational level, place of defecation and household water supply.	Likely	NA	NA	NA	Vitamin A	6-26 weeks	Monthly visits to assess BF status & all-cause mortality	Partially BF vs. EBF	All-cause mortality	41 all-cause deaths in Partially BF group	1011.1 infant-yrs contributed by partially BF group	13 all-cause deaths in EBF group	603.7 infant-yrs contributed by EBF group	RR: 1.88	1.02-3.49	-	N.A.		RR & 95% CI calculated in STATA using csi command Analysis excluded first 5 weeks of life
Infant feeding patterns and risks of death and hospitalization in the first half of infancy: multicentre cohort study	Bahl	2005	Bulletin of the World Health Organization 2005; 83(6): 418-26	1995-1997	Ghana, India, Peru	Kintampo, New Delhi, Lima	Urban and suburban	-	Community	No	not stated	Prospective cohort	Not quasi experimental	Infant's sex, twin status, birth order and weight at enrolment (as a marker of birth weight), mother's educational level, place of defecation and household water supply.	Likely	NA	NA	NA	Vitamin A	6-26 weeks	Monthly visits to assess BF status & all-cause mortality	NOT BF vs. EBF	All-cause mortality	12 all-cause deaths in NOT BF group	61.5 infant-yrs contributed by NOT BF group	13 all-cause deaths in EBF group	603.7 infant-yrs contributed by EBF group	RR: 8.99	4.29-18.84	-	N.A.		RR & 95% CI calculated in STATA using csi command Analysis excluded first 5 weeks of life
Infant feeding patterns and risks of death and hospitalization in the first half of infancy: multicentre cohort study	Bahl	2005	Bulletin of the World Health Organization 2005; 83(6): 418-26	1995-1997	Ghana, India, Peru	Kintampo, New Delhi, Lima	Urban and suburban	-	Community	No	not stated	Prospective cohort	Not quasi experimental	Infant's sex, twin status, birth order and weight at enrolment (as a marker of birth weight), mother's educational level, place of defecation and household water supply.	Likely	NA	NA	NA	Vitamin A	6-26 weeks	Monthly visits to assess BF status & all-cause mortality	Partially BF vs. Predominantly	All-cause mortality	41 all-cause deaths in Partially BF group	1011.1 infant-yrs contributed by partially BF group	38 all-cause deaths in predominant BF group	1587.2 infant-yrs contributed by predominant BF group	RR: 1.69	1.10-2.61	-	N.A.		RR & 95% CI calculated in STATA using csi command Analysis excluded first 5 weeks of life
Infant feeding patterns and risks of death and hospitalization in the first half of infancy: multicentre cohort study	Bahl	2005	Bulletin of the World Health Organization 2005; 83(6): 418-26	1995-1997	Ghana, India, Peru	Kintampo, New Delhi, Lima	Urban and suburban	-	Community	No	not stated	Prospective cohort	Not quasi experimental	Infant's sex, twin status, birth order and weight at enrolment (as a marker of birth weight), mother's educational level, place of defecation and household water supply.	Likely	NA	NA	NA	Vitamin A	6-26 weeks	Monthly visits to assess BF status & all-cause mortality	NOT BF vs. Predominantly	All-cause mortality	12 all-cause deaths in NOT BF group	61.5 infant-yrs contributed by NOT BF group	38 all-cause deaths in predominant BF group	1587.2 infant-yrs contributed by predominant BF group	RR: 8.08	4.45-14.69	-	N.A.		RR & 95% CI calculated in STATA using csi command Analysis excluded first 5 weeks of life
Infant feeding patterns and risks of death and hospitalization in the first half of infancy: multicentre cohort study	Bahl	2005	Bulletin of the World Health Organization 2005; 83(6): 418-26	1995-1997	Ghana, India, Peru	Kintampo, New Delhi, Lima	Urban and suburban	-	Community	No	not stated	Prospective cohort	Not quasi experimental	Infant's sex, twin status, birth order and weight at enrolment (as a marker of birth weight), mother's educational level, place of defecation and household water supply.	Likely	NA	NA	NA	Vitamin A	6-26 weeks	Monthly visits to assess BF status & all-cause mortality	NOT BF vs. Partially BF	All-cause mortality	12 all-cause deaths in NOT BF group	61.5 infant-yrs contributed by NOT BF group	41 all-cause deaths in Partially BF group	1011.1 infant-yrs contributed by partially BF group	RR: 4.77	2.65-8.61	-	N.A.		RR & 95% CI calculated in STATA using csi command Analysis excluded first 5 weeks of life
Breastfeeding, nutritional state, and child survival in rural Bangladesh	Briend	1988	British Medical Journal 1988; 296: 879-82	Not stated	Bangladesh	Matlab	Rural	-	Community	No	not stated	Prospective cohort	Not Quasi-experimental	Age	Highly Likely	NA	NA	No	No	12-23 mos	Monthly visits to assess BF status & all-cause mortality	Not BF vs. Any BF	All-cause mortality	3 deaths in NOT BF group	929 child months observed in NOT BF group	17 deaths in BF group	11730 child months observed in BF group	RR: 2.23	0.65-7.59	-	N.A.		RR & 95% CI calculated in STATA using csi command Excluded infants 0-11 mos
Delayed breastfeeding initiation increases risk of neonatal mortality	Edmond	2006	Pediatrics 2006; 117: e380-6	2003-2004	Ghana	Kintampo, Wenchi, Techiman, Nkoranza	Rural	-	Community	No	not stated	Prospective cohort	Not quasi experimental	Gender, birth size, gestational age, presence of congenital anomaly, health on day of birth, health at time of interview, mother's health at time of delivery, age of mother, parity, maternal education, mother having cash income, household water supply, place of defecation, number of antenatal visits, place o f birth, birth attendant, timing of initiation of BF	Highly Likely	NA	NA	No	Vitamin A	2-28 days	Birth questionnaire to assess BF status; All-cause mortality assessed at 4-week follow-up visit	Predominant BF vs. EBF	All-cause mortality	48 deaths in predominantly BF group	3034 infants in predominantly BF group	84 deaths in EBF group	7680 infants in EBF group	RR: 1.45	1.02-2.06	-	N.A.		RR & 95% CI calculated in STATA using csi command Excluded deaths occuring at 0-1 days of age; excluding deaths occurring at 0-7 days of age did not have any statistically significant difference on effect size
Delayed breastfeeding initiation increases risk of neonatal mortality	Edmond	2006	Pediatrics 2006; 117: e380-6	2003-2004	Ghana	Kintampo, Wenchi, Techiman, Nkoranza	Rural	-	Community	No	not stated	Prospective cohort	Not quasi experimental	Gender, birth size, gestational age, presence of congenital anomaly, health on day of birth, health at time of interview, mother's health at time of delivery, age of mother, parity, maternal education, mother having cash income, household water supply, place of defecation, number of antenatal visits, place o f birth, birth attendant, timing of initiation of BF	Highly Likely	NA	NA	No	Vitamin A	2-28 days	Birth questionnaire to assess BF status; All-cause mortality assessed at 4-week follow-up visit	Partial BF vs. EBF	All-cause mortality	13 deaths in partially BF group	233 infants in partially BF group	84 deaths in EBF group	7680 infants in EBF group	RR: 5.10	1.02-2.06	-	N.A.		RR & 95% CI calculated in STATA using csi command Excluded deaths occuring at 0-1 days of age; excluding deaths occurring at 0-7 days of age did not have any statistically significant difference on effect size
PNEUMONIA HOSPITALIZATION								-
Infant feeding patterns and risks of death and hospitalization in the first half of infancy: multicentre cohort study	Bahl	2005	Bulletin of the World Health Organization 2005; 83(6): 418-26	1995-1997	Ghana, India, Peru	Kintampo, New Delhi, Lima	Urban and suburban	-	Community	No	not stated	Prospective cohort	Not quasi experimental	Infant's sex, twin status, birth order and weight at enrolment (as a marker of birth weight), mother's educational level, place of defecation and household water supply.	Highly Likely	NA	NA	NA	Vitamin A	6-26 weeks	Monthly visits to assess BF status & pneumonia hospitalizations	Predominant BF vs. EBF	Pneumonia-specific hospitalization	47 hospitalizations in predominant BF group	1587.2 infant-yrs contributed by predominant BF group	12 hospitalizations in EBF group	603.7 infant-yrs contributed by EBF group	RR: 1.49	0.80-2.79	-	N.A.		RR & 95% CI calculated in STATA using csi command
Infant feeding patterns and risks of death and hospitalization in the first half of infancy: multicentre cohort study	Bahl	2005	Bulletin of the World Health Organization 2005; 83(6): 418-26	1995-1997	Ghana, India, Peru	Kintampo, New Delhi, Lima	Urban and suburban	-	Community	No	not stated	Prospective cohort	Not quasi experimental	Infant's sex, twin status, birth order and weight at enrolment (as a marker of birth weight), mother's educational level, place of defecation and household water supply.	Highly Likely	NA	NA	NA	Vitamin A	6-26 weeks	Monthly visits to assess BF status & pneumonia hospitalizations	Partially BF vs. EBF	Pneumonia-specific hospitalization	31 hospitalizations in partially BF group	1011.1 infant-yrs contributed by partially BF group	12 hospitalizations in EBF group	603.7 infant-yrs contributed by EBF group	RR: 1.54	0.80-2.98	-	N.A.		RR & 95% CI calculated in STATA using csi command
Infant feeding patterns and risks of death and hospitalization in the first half of infancy: multicentre cohort study	Bahl	2005	Bulletin of the World Health Organization 2005; 83(6): 418-26	1995-1997	Ghana, India, Peru	Kintampo, New Delhi, Lima	Urban and suburban	-	Community	No	not stated	Prospective cohort	Not quasi experimental	Infant's sex, twin status, birth order and weight at enrolment (as a marker of birth weight), mother's educational level, place of defecation and household water supply.	Highly Likely	NA	NA	NA	Vitamin A	6-26 weeks	Monthly visits to assess BF status & pneumonia hospitalizations	NOT BF vs. EBF	Pneumonia-specific hospitalization	5 hospitalizations in NOT BF group	61.5 infant-yrs contributed by NOT BF group	12 hospitalizations in EBF group	603.7 infant-yrs contributed by EBF group	RR: 4.06	1.48-11.14	-	N.A.		RR & 95% CI calculated in STATA using csi command
Infant feeding patterns and risks of death and hospitalization in the first half of infancy: multicentre cohort study	Bahl	2005	Bulletin of the World Health Organization 2005; 83(6): 418-26	1995-1997	Ghana, India, Peru	Kintampo, New Delhi, Lima	Urban and suburban	-	Community	No	not stated	Prospective cohort	Not quasi experimental	Infant's sex, twin status, birth order and weight at enrolment (as a marker of birth weight), mother's educational level, place of defecation and household water supply.	Highly Likely	NA	NA	NA	Vitamin A	6-26 weeks	Monthly visits to assess BF status & pneumonia hospitalizations	Partially BF vs. Predominantly BF	Pneumonia-specific hospitalization	31 hospitalizations in partially BF group	1011.1 infant-yrs contributed by partially BF group	47 hospitalizations in predominant BF group	1587.2 infant-yrs contributed by predominant BF group	RR: 1.04	0.66-1.62	-	N.A.		RR & 95% CI calculated in STATA using csi command
Infant feeding patterns and risks of death and hospitalization in the first half of infancy: multicentre cohort study	Bahl	2005	Bulletin of the World Health Organization 2005; 83(6): 418-26	1995-1997	Ghana, India, Peru	Kintampo, New Delhi, Lima	Urban and suburban	-	Community	No	not stated	Prospective cohort	Not quasi experimental	Infant's sex, twin status, birth order and weight at enrolment (as a marker of birth weight), mother's educational level, place of defecation and household water supply.	Highly Likely	NA	NA	NA	Vitamin A	6-26 weeks	Monthly visits to assess BF status & pneumonia hospitalizations	NOT BF vs. Predominantly BF	Pneumonia-specific hospitalization	5 hospitalizations in NOT BF group	61.5 infant-yrs contributed by NOT BF group	47 hospitalizations in predominant BF group	1587.2 infant-yrs contributed by predominant BF group	RR: 2.72	1.12-6.61	-	N.A.		RR & 95% CI calculated in STATA using csi command
Infant feeding patterns and risks of death and hospitalization in the first half of infancy: multicentre cohort study	Bahl	2005	Bulletin of the World Health Organization 2005; 83(6): 418-26	1995-1997	Ghana, India, Peru	Kintampo, New Delhi, Lima	Urban and suburban	-	Community	No	not stated	Prospective cohort	Not quasi experimental	Infant's sex, twin status, birth order and weight at enrolment (as a marker of birth weight), mother's educational level, place of defecation and household water supply.	Highly Likely	NA	NA	NA	Vitamin A	6-26 weeks	Monthly visits to assess BF status & pneumonia hospitalizations	NOT BF vs. Partially BF	Pneumonia-specific hospitalization	5 hospitalizations in NOT BF group	61.5 infant-yrs contributed by NOT BF group	31 hospitalizations in partially BF group	1011.1 infant-yrs contributed by partially BF group	RR: 2.63	1.06-6.53	-	N.A.		RR & 95% CI calculated in STATA using csi command
Impact of breast feeding on admission for pneumonia during postneonatal period in Brazil: nested case­control study	Cesar	1999	BMJ 1999;318:1316–20	1993	Brazil	Pelotas	Urban	-	Community	No	not stated	Case-control	Quasi-experimental	Infant's sex, social class, family income, and maternal schooling, age, parity, and weight gained during pregnancy.	Likely	NA	NA	NA	No	28d - 11 mos	Cases of pneumonia born in 1993 and 28-364 d of age were identified through daily visits to city's hospitals. Two independent referees (paediatricians) reviewed hospital records to assess pneumonia; a third senior referee reviewed disputes. Controls recruited from a systematic sample of newborn infants selected for home visiting at 1, 3, 6 months of age. For cases aged 28­89 days, controls were i…	Partially BF vs. Predominantly BF	Hospital admission for pneumonia (Pneumonia defined as presence of all clinical signs (difficult or rapid breathing, chest indrawing), presence of rales, and—whenever available—results of laboratory and radiological tests)	23 pneumonia hospitalizations in partially BF group	586 infants in partially breastfed group	9 pneumonia hospitalizations in predominantly BF group	788 infants in predominantly breastfed group	RR: 3.44	1.60-7.37	-	N.A.		RR & 95% CI calculated in STATA using csi command
Impact of breast feeding on admission for pneumonia during postneonatal period in Brazil: nested case­control study	Cesar	1999	BMJ 1999;318:1316–20	1993	Brazil	Pelotas	Urban	-	Community	No	not stated	Case-control	Quasi-experimental	Infant's sex, social class, family income, and maternal schooling, age, parity, and weight gained during pregnancy.	Likely	NA	NA	NA	No	28d - 11 mos	Cases of pneumonia born in 1993 and 28-364 d of age were identified through daily visits to city's hospitals. Two independent referees (paediatricians) reviewed hospital records to assess pneumonia; a third senior referee reviewed disputes. Controls recruited from a systematic sample of newborn infants selected for home visiting at 1, 3, 6 months of age. For cases aged 28­89 days, controls were i…	NOT BF vs. Predominantly BF	Hospital admission for pneumonia (Pneumonia defined as presence of all clinical signs (difficult or rapid breathing, chest indrawing), presence of rales, and—whenever available—results of laboratory and radiological tests)	120 pneumonia hospitalizations in NOT BF group	1169 infants in NOT breastfed group	9 pneumonia hospitalizations in predominantly BF group	788 infants in predominantly breastfed group	RR: 8.99	4.59-17.59	-	N.A.		RR & 95% CI calculated in STATA using csi command
Impact of breast feeding on admission for pneumonia during postneonatal period in Brazil: nested case­control study	Cesar	1999	BMJ 1999;318:1316–20	1993	Brazil	Pelotas	Urban	-	Community	No	not stated	Case-control	Quasi-experimental	Infant's sex, social class, family income, and maternal schooling, age, parity, and weight gained during pregnancy.	Likely	NA	NA	NA	No	28d - 11 mos	Cases of pneumonia born in 1993 and 28-364 d of age were identified through daily visits to city's hospitals. Two independent referees (paediatricians) reviewed hospital records to assess pneumonia; a third senior referee reviewed disputes. Controls recruited from a systematic sample of newborn infants selected for home visiting at 1, 3, 6 months of age. For cases aged 28­89 days, controls were i…	NOT BF vs. Partially BF	Hospital admission for pneumonia (Pneumonia defined as presence of all clinical signs (difficult or rapid breathing, chest indrawing), presence of rales, and—whenever available—results of laboratory and radiological tests)	120 pneumonia hospitalizations in NOT BF group	1169 infants in NOT breastfed group	23 pneumonia hospitalizations in partially BF group	586 infants in partially breastfed group	RR: 2.62	1.69-4.04	-	N.A.		RR & 95% CI calculated in STATA using csi command
Impact of breast feeding on admission for pneumonia during postneonatal period in Brazil: nested case­control study	Cesar	1999	BMJ 1999;318:1316–20	1993	Brazil	Pelotas	Urban	-	Community	No	not stated	Case-control	Quasi-experimental	Infant's sex, social class, family income, and maternal schooling, age, parity, and weight gained during pregnancy.	Likely	NA	NA	NA	No	28d - 11 mos	Cases of pneumonia born in 1993 and 28-364 d of age were identified through daily visits to city's hospitals. Two independent referees (paediatricians) reviewed hospital records to assess pneumonia; a third senior referee reviewed disputes. Controls recruited from a systematic sample of newborn infants selected for home visiting at 1, 3, 6 months of age. For cases aged 28­89 days, controls were i…	NOT BF vs. Any BF	Hospital admission for pneumonia (Pneumonia defined as presence of all clinical signs (difficult or rapid breathing, chest indrawing), presence of rales, and—whenever available—results of laboratory and radiological tests)	120 pneumonia hospitalizations in NOT BF group	1169 infants in NOT breastfed group	32 pneumonia hospitalizations in ANY BF group	1374 infants in ANY BF group	RR: 4.32	2.95-6.33	-	N.A.		RR & 95% CI calculated in STATA using csi command
ALL-CAUSE HOSPITALIZATION								-
Infant feeding patterns and risks of death and hospitalization in the first half of infancy: multicentre cohort study	Bahl	2005	Bulletin of the World Health Organization 2005; 83(6): 418-26	1995-1997	Ghana, India, Peru	Kintampo, New Delhi, Lima	Urban and suburban	-	Community	No	not stated	Prospective cohort	Not quasi experimental	Infant's sex, twin status, birth order and weight at enrolment (as a marker of birth weight), mother's educational level, place of defecation and household water supply.	Highly Likely	NA	NA	NA	Vitamin A	6-26 weeks	Monthly visits to assess BF status & diarrhea hospitalizations	Predominant BF vs. EBF	All-cause hospitalization	109 hospitalizations in predominant BF group	1587.2 infant-yrs contributed by predominant BF group	21 hospitalizations in EBF group	603.7 infant-yrs contributed by EBF group	RR: 1.98	1.25-3.12	-	N.A.		RR & 95% CI calculated in STATA using csi command
Infant feeding patterns and risks of death and hospitalization in the first half of infancy: multicentre cohort study	Bahl	2005	Bulletin of the World Health Organization 2005; 83(6): 418-26	1995-1997	Ghana, India, Peru	Kintampo, New Delhi, Lima	Urban and suburban	-	Community	No	not stated	Prospective cohort	Not quasi experimental	Infant's sex, twin status, birth order and weight at enrolment (as a marker of birth weight), mother's educational level, place of defecation and household water supply.	Highly Likely	NA	NA	NA	Vitamin A	6-26 weeks	Monthly visits to assess BF status & diarrhea hospitalizations	Partially BF vs. EBF	All-cause hospitalization	66 hospitalizations in partially BF group	1011.1 infant-yrs contributed by partially BF group	21 hospitalizations in EBF group	603.7 infant-yrs contributed by EBF group	RR: 1.88	1.16-3.04	-	N.A.		RR & 95% CI calculated in STATA using csi command
Infant feeding patterns and risks of death and hospitalization in the first half of infancy: multicentre cohort study	Bahl	2005	Bulletin of the World Health Organization 2005; 83(6): 418-26	1995-1997	Ghana, India, Peru	Kintampo, New Delhi, Lima	Urban and suburban	-	Community	No	not stated	Prospective cohort	Not quasi experimental	Infant's sex, twin status, birth order and weight at enrolment (as a marker of birth weight), mother's educational level, place of defecation and household water supply.	Highly Likely	NA	NA	NA	Vitamin A	6-26 weeks	Monthly visits to assess BF status & diarrhea hospitalizations	NOT BF vs. EBF	All-cause hospitalization	13 hospitalizations in NOT BF group	61.5 infant-yrs contributed by NOT BF group	21 hospitalizations in EBF group	603.7 infant-yrs contributed by EBF group	RR: 6.03	3.18-11.44	-	N.A.		RR & 95% CI calculated in STATA using csi command
Infant feeding patterns and risks of death and hospitalization in the first half of infancy: multicentre cohort study	Bahl	2005	Bulletin of the World Health Organization 2005; 83(6): 418-26	1995-1997	Ghana, India, Peru	Kintampo, New Delhi, Lima	Urban and suburban	-	Community	No	not stated	Prospective cohort	Not quasi experimental	Infant's sex, twin status, birth order and weight at enrolment (as a marker of birth weight), mother's educational level, place of defecation and household water supply.	Highly Likely	NA	NA	NA	Vitamin A	6-26 weeks	Monthly visits to assess BF status & diarrhea hospitalizations	Partially BF vs. Predominantly BF	All-cause hospitalization	66 hospitalizations in partially BF group	1011.1 infant-yrs contributed by partially BF group	109 hospitalizations in predominant BF group	1587.2 infant-yrs contributed by predominant BF group	RR: 0.95	0.71-1.28	-	N.A.		RR & 95% CI calculated in STATA using csi command
Infant feeding patterns and risks of death and hospitalization in the first half of infancy: multicentre cohort study	Bahl	2005	Bulletin of the World Health Organization 2005; 83(6): 418-26	1995-1997	Ghana, India, Peru	Kintampo, New Delhi, Lima	Urban and suburban	-	Community	No	not stated	Prospective cohort	Not quasi experimental	Infant's sex, twin status, birth order and weight at enrolment (as a marker of birth weight), mother's educational level, place of defecation and household water supply.	Highly Likely	NA	NA	NA	Vitamin A	6-26 weeks	Monthly visits to assess BF status & diarrhea hospitalizations	NOT BF vs. Predominantly BF	All-cause hospitalization	13 hospitalizations in NOT BF group	61.5 infant-yrs contributed by NOT BF group	109 hospitalizations in predominant BF group	1587.2 infant-yrs contributed by predominant BF group	RR: 3.05	1.82-5.11	-	N.A.		RR & 95% CI calculated in STATA using csi command
Infant feeding patterns and risks of death and hospitalization in the first half of infancy: multicentre cohort study	Bahl	2005	Bulletin of the World Health Organization 2005; 83(6): 418-26	1995-1997	Ghana, India, Peru	Kintampo, New Delhi, Lima	Urban and suburban	-	Community	No	not stated	Prospective cohort	Not quasi experimental	Infant's sex, twin status, birth order and weight at enrolment (as a marker of birth weight), mother's educational level, place of defecation and household water supply.	Highly Likely	NA	NA	NA	Vitamin A	6-26 weeks	Monthly visits to assess BF status & diarrhea hospitalizations	NOT BF vs. Partially BF	All-cause hospitalization	13 hospitalizations in NOT BF group	61.5 infant-yrs contributed by NOT BF group	66 hospitalizations in partially BF group	1011.1 infant-yrs contributed by partially BF group	RR: 3.21	1.88-5.49	-	N.A.		RR & 95% CI calculated in STATA using csi command

## Sheet: Reverse Causality
Study	Outcome(s)	Age Group(s)	Reverse causality? Scoring System: Not likely = 0 likely = 0.5-2 highly likely = 2.5-4	Excluded outcome(s) ocurring in first 7 days of life?	Excluded ill infants (for reasons other than pneumonia) or infants with poor growth?	Are exposure and outcome assessed concurrently?	Assessed whether infant was sick or growing poorly at time of weaning and/or whether weaning was a direct consequence of pneumonia?
Arifeen	Pneumonia Mortality; All-Cause Mortality	0--5 mos	Likely Score: 2	Yes	No (+1)	No -used feeding status from visit immediately preceding death (i.e.last visit where child was alive)	No (+1)
		6-11 mos	Likely Score: 2	N.A.
Bahl	Pneumonia Mortality; All-Cause Mortality	6-26 weeks	Likely Score: 2	Yes	No (+1)	Yes - but addressed reverse causality by excluding deaths occurring within 7 days of assessment of BF exposure & results remained the same (+0)	No (+1)
	Pneumonia Hospitalizations; All-Cause Hospitalizations		Highly Likely Score: 3	Yes	No (+1)	Yes (+1)	No (+1)
Briend	All-Cause Mortality	12-23 mos	Highly Likely Score: 3	N.A.	No (+1)	Yes (+1)	No (+1)
Brown	Prevalence	0-5 mos	Likely Score: 2	No (+1)	Yes	No - BF exposure assessed on date of child's birthday and pneumonia assessed at followup visits throughout the mos	No (+1)
		6-11 mos	Likely Score: 1	N.A.
Cesar	Pneumonia Hospitalizations	28d-11 mos	Likely Score: 1.5	Yes	No (+1)	Yes - but assessed the influence of recall bias (+0.5)	Yes - infants that weaned as a direct consequence of illness were considered still BF in the analysis
Edmond	All-Cause Mortality	2-28 days	Highly Likely Score: 2.5	No - but excluded deaths occurring in first 2 days of life (+0.5)	No (+1)	No - BF assessed at birth and mortality assessed at follow-up visits throughout neonatal period	No (+1)
Kumar	Pneumonia Incidence	0-5 mos	Highly Likely Score: 3	No (+1)	Yes	Yes (+1)	No (+1)
Victora '87	Pneumonia Mortality	0-11 mos	Not Likely Score: 0	Yes	Yes	No - obtained feeding mode immediately PRIOR to development of terminal illness	Yes - infants that weaned as a direct consequence of illness were considered still BF in the analysis
Victora '89	Pneumonia Mortality	0-11 mos	Not Likely Score: 0	Yes	Yes	No - obtained feeding mode immediately PRIOR to development of terminal illness	Yes - infants that weaned as a direct consequence of illness were considered still BF in the analysis
Yoon	Pneumonia Mortality	6-11 mos; 12-23 mos	Likely Score: 2	N.A.	No (+1)	No - obtained feeding mode immediately PRIOR to development of terminal illness	No (+1)
